# Supplementary material for: A Targeted Epigenetic Clock for the Prediction of Biological Age
Source: Cells. 2022 Dec 14;11(24):4044. doi: 10.3390/cells11244044 (PMC9777448; doi:10.3390/cells11244044)
Supplement: Supplementary file 1 [file cells-11-04044-s001.zip]

Archive with 17 entries (14 files):
- Supplementary_files/
- Supplementary_files/Gensous_Supplementary tables.docx
- Supplementary_files/Gensous_Supplementary tables.pdf
- Supplementary_files/Supplementary Figure S1.pdf
- Supplementary_files/Supplementary_Figure S2.png
- Supplementary_files/Supplementary_Figure S3.png
- Supplementary_files/Supplementary_Figure S4.pdf
- Supplementary_files/Supplementary_file_1.xlsx
- __MACOSX/
- __MACOSX/._Supplementary_files
- __MACOSX/Supplementary_files/
- __MACOSX/Supplementary_files/._Gensous_Supplementary tables.docx
- __MACOSX/Supplementary_files/._Supplementary Figure 1.pdf
- __MACOSX/Supplementary_files/._Supplementary_Figure_2.png
- __MACOSX/Supplementary_files/._Supplementary_Figure_3.png
- __MACOSX/Supplementary_files/._Supplementary_Figure_4.pdf
- __MACOSX/Supplementary_files/._Supplementary_file_1.xlsx
