# Supplementary material for: A Targeted Epigenetic Clock for the Prediction of Biological Age
Source: Cells. 2022 Dec 14;11(24):4044. doi: 10.3390/cells11244044 (PMC9777448; doi:10.3390/cells11244044)
Supplement: Supplementary file 1 [file cells-11-04044-s001.zip › Supplementary_files/Supplementary_file_1.xlsx]

## Sheet: 353_CpG
Probes from the Horvath's clock
Selected	ID_REF	CHR	MAPINFO	UCSC_REFGENE_NAME	UCSC_CPG_ISLANDS_NAME	RELATION_TO_UCSC_CPG_ISLAND	Mean DSS	Mean DS	Mean DSM	Mean CTR	Mean OFF	Mean CENT	Age p-value	Age Estimate	DSvsDSS p-value	DSvsDSS Estimate	OFFvsCTR p-value	OFFvsCTR Estimate	Age p-value is < 0.05	DSvsDSS Estimate is concordant with Age Estimate	DSvsDSS p-value is < 0.05	OFFvsCTR Estimate is discordant with Age Estimate	OFFvsCTR p-value is < 0.05
X	cg26372517	1	36039159	TFAP2E;TFAP2E	chr1:36038927-36040051	Island	0.284356	0.392746	0.335045	0.358632	0.288436	0.394679	0.00173853	0.00163175	3.35046e-06	0.105954	2.13498e-05	-0.13283	X	X	X	X	X
	cg20692569	7	72848481	FZD9	chr7:72847933-72850032	Island	0.403708	0.436078	0.440577	0.527979	0.539844	0.619975	0.0157246	0.000823158	0.000210754	0.0414704	0.00975513	-0.0476792	X	X	X		X
	cg23124451	22	39548131	CBX7	chr22:39548102-39548432	Island	0.48698	0.515011	0.449776	0.448628	0.437871	0.416226	7.15591e-09	-0.00142928	0.00350579	0.0258661	0.00540725	-0.0404239	X		X		X
	cg06810647	16	1665094	CRAMP1L	chr16:1660054-1665095	Island	0.185382	0.211346	0.208333	0.243685	0.207063	0.277848	1.07524e-06	0.00122106	0.454563	0.00773038	0.00726652	-0.0264392	X	X		X	X
X	cg09809672	1	236557682	EDARADD;EDARADD;EDARADD	chr1:236558459-236559336	N_Shore	0.50782	0.405994	0.408822	0.390005	0.404803	0.306451	6.72187e-11	-0.0036257	8.3146e-09	-0.121738	0.239442	0.022925	X	X	X
X	cg22736354	6	18122719	NHLRC1	chr6:18122250-18122994	Island	0.2182	0.236399	0.282205	0.313853	0.311448	0.368438	6.0645e-14	0.00218903	0.000116626	0.0354688	0.262641	-0.0211384	X	X	X
	cg22947000	16	81272281	BCMO1			0.403988	0.370844	0.320561	0.282779	0.278055	0.267938	3.18066e-05	-0.00214963	0.00775903	-0.0586826	0.610612	-0.00769963	X	X	X
	cg01459453	1	169599212	SELP			0.767483	0.600438	0.680942	0.679436	0.688447	0.617121	0.00013354	-0.00212619	7.13436e-12	-0.186211	0.781551	0.00697798	X	X	X
	cg07388493	1	39491459	NDUFS5			0.489304	0.436986	0.444163	0.397839	0.388261	0.260597	9.16376e-05	-0.00175993	0.00942524	-0.0442425	0.733937	-0.00702107	X	X	X
	cg13460409	21	38379570	DSCR6	chr21:38377937-38379437	S_Shore	0.249168	0.282713	0.297914	0.319017	0.33191	0.37814	0.00023753	0.00170887	0.000583741	0.0552722	0.974429	-0.000889095	X	X	X
	cg18055007	6	31698226	DDAH2	chr6:31695894-31698245	Island	0.0809603	0.101594	0.109744	0.132358	0.153172	0.204138	1.58649e-05	0.00113504	1.3424e-07	0.0501005	0.545614	-0.0105802	X	X	X
	cg01560871	10	72545424	C10orf27			0.747536	0.690248	0.718279	0.71808	0.696048	0.634463	0.00132534	-0.00101214	8.11007e-05	-0.0557357	0.410661	-0.0185579	X	X	X
	cg25771195	16	58163814	C16orf80	chr16:58162754-58163682	S_Shore	0.464257	0.520482	0.495735	0.532332	0.54607	0.611079	0.0127427	0.000913065	6.53199e-05	0.0704404	0.371549	-0.0178378	X	X	X
	cg00075967	15	74495354	STRA6;STRA6;STRA6;STRA6;STRA6;STRA6			0.807246	0.676421	0.790694	0.766098	0.774193	0.761303	0.0283614	-0.000883943	8.06435e-16	-0.128085	0.0591052	-0.0446336	X	X	X
	cg10523019	2	227700458	RHBDD1;RHBDD1	chr2:227700313-227701115	Island	0.130846	0.161167	0.160383	0.221471	0.186908	0.226934	0.00107311	0.000848996	0.000251756	0.0424142	0.0265222	-0.0508625	X	X	X
	cg22289837	8	86350278	CA3	chr8:86350765-86351196	N_Shore	0.352355	0.318898	0.331748	0.338385	0.328846	0.35557	0.00815831	-0.00078507	0.00156828	-0.0331191	0.43226	-0.0180125	X	X	X
	cg18440048	22	24093826	ZNF70	chr22:24093026-24093621	S_Shore	0.165582	0.19446	0.184545	0.19145	0.164693	0.182867	0.00110843	0.000781706	2.959e-05	0.0434571	0.495569	-0.00784551	X	X	X
	cg08370996	15	96874031	NR2F2;NR2F2	chr15:96873408-96877721	Island	0.0901091	0.105046	0.111311	0.114274	0.104699	0.177586	6.66105e-06	0.000739315	0.00300528	0.0151776	0.650256	-0.00487529	X	X	X
	cg26453588	22	43506021	BIK	chr22:43505951-43506167	Island	0.459468	0.530498	0.488678	0.489891	0.445935	0.519992	0.0492732	0.000725324	0.000112047	0.0714098	0.0285425	-0.0540045	X	X	X
	cg21096399	11	119188145	MCAM	chr11:119186947-119187894	S_Shore	0.173176	0.203102	0.190036	0.190968	0.163662	0.214465	2.74444e-05	0.00071604	0.000581618	0.0243822	0.0492162	-0.0219087	X	X	X
	cg13975369	7	130080553	TSGA14	chr7:130080527-130081067	Island	0.277302	0.324607	0.295605	0.300201	0.30905	0.340392	0.00156812	0.000670208	6.38383e-09	0.0561551	0.757526	0.00605632	X	X	X
	cg04084157	7	100809049	VGF	chr7:100806279-100809064	Island	0.122329	0.135305	0.150425	0.159262	0.152558	0.170293	0.000153316	0.000667913	0.00294424	0.0152	0.171204	-0.0139314	X	X	X
	cg05921699	19	42380725	CD79A;CD79A			0.837217	0.866566	0.851528	0.847354	0.861459	0.843012	0.00314774	0.000546336	3.36824e-05	0.0281486	0.987353	0.000109178	X	X	X
	cg04126866	10	85932763	C10orf99			0.79721	0.833674	0.818508	0.860291	0.881511	0.891922	0.00224711	0.000503304	4.34723e-05	0.0313488	0.919074	-0.000784601	X	X	X
	cg02479575	19	4769653	MIR7-3;C19orf30			0.0137626	0.0236344	0.021389	0.0176273	0.0165883	0.0301151	7.09697e-09	0.000275804	5.14699e-05	0.00899085	0.689362	0.000741514	X	X	X
	cg26045434	8	21987861	HR;HR	chr8:21987532-21989013	Island	0.0872757	0.102144	0.0946268	0.097749	0.0837893	0.1187	0.0378921	0.000258515	0.000168109	0.020359	0.169098	-0.00910464	X	X	X
	cg02827112	4	95129403	SMARCAD1;SMARCAD1;SMARCAD1	chr4:95128657-95129289	S_Shore	0.0582258	0.0655972	0.0631598	0.0666742	0.0665851	0.0751486	0.0343185	0.000194448	0.00544411	0.0101375	0.583825	-0.00378624	X	X	X
	cg15804973	6	137114513	MAP3K5	chr6:137112676-137114366	S_Shore	0.363192	0.484783	0.299885	0.289361	0.271139	0.207226	3.27971e-06	-0.00241957	6.77863e-12	0.128993	0.176528	-0.0243256	X		X
	cg07158339	9	71650237	FXN;FXN;FXN	chr9:71650646-71651176	N_Shore	0.382315	0.44343	0.324411	0.330981	0.338308	0.269006	8.24445e-06	-0.00223445	0.000104085	0.0713853	0.0760218	-0.0379645	X		X
	cg26614073	3	47517819	SCAP	chr3:47516997-47517650	S_Shore	0.491474	0.527716	0.432907	0.435286	0.446796	0.358927	1.24309e-05	-0.00187381	0.00839823	0.0373363	0.181368	-0.0282248	X		X
	cg19761273	17	80232096	CSNK1D;CSNK1D	chr17:80231019-80231820	S_Shore	0.272157	0.326072	0.222379	0.201317	0.18385	0.150673	8.65929e-13	-0.00175293	3.28742e-08	0.0449741	0.032634	-0.0204918	X		X
	cg13302154	12	15039432	MGP			0.441969	0.593188	0.381937	0.338009	0.322182	0.283363	0.00542023	-0.00160153	1.97566e-09	0.142037	0.74392	-0.00738041	X		X
	cg09118625	1	68512971	DIRAS3	chr1:68512643-68513005	Island	0.566979	0.497939	0.622569	0.646822	0.620656	0.648063	0.00602834	0.00141983	0.0017275	-0.0546212	0.101319	-0.0458114	X		X
	cg00168942	10	35894430	GJD4;GJD4	chr10:35896518-35897461	N_Shelf	0.614621	0.675077	0.574809	0.56082	0.563271	0.489595	0.000143789	-0.0014013	7.61686e-05	0.060894	0.369359	0.0200479	X		X
	cg04474832	3	52008487	ABHD14B;ABHD14B;ABHD14B;ABHD14A;ABHD14B;ABHD14B	chr3:52008943-52009339	N_Shore	0.272275	0.307451	0.246382	0.219941	0.20277	0.158554	1.63824e-07	-0.00112876	1.22581e-06	0.0315261	0.101155	-0.0212579	X		X
	cg13931228	7	24612418	MPP6			0.109255	0.137639	0.0819272	0.0828531	0.105011	0.103272	8.56884e-07	-0.00108449	0.0002686	0.0346467	0.954609	-0.000678925	X		X
	cg07408456	19	15590532	PGLYRP2			0.333007	0.368309	0.288213	0.295384	0.27075	0.263488	2.57608e-06	-0.000979412	6.4475e-05	0.0350319	0.0306676	-0.0169972	X		X
	cg11314684	1	244006288	AKT3;AKT3			0.398756	0.485895	0.362281	0.359712	0.341865	0.319644	7.99938e-05	-0.000977265	1.76522e-14	0.0885566	0.374475	-0.0144992	X		X
	cg02071305	15	41185973	VPS18	chr15:41186255-41187169	N_Shore	0.29734	0.323512	0.268551	0.262349	0.225733	0.19192	8.29491e-05	-0.000955647	8.78329e-05	0.0358597	0.0740905	-0.0323674	X		X
	cg12941369	3	33839389	PDCD6IP;PDCD6IP;PDCD6IP	chr3:33839996-33840671	N_Shore	0.333576	0.4234	0.301388	0.268134	0.28197	0.225183	0.0420551	-0.000914929	4.00898e-05	0.08857	0.417171	0.0139848	X		X
	cg05442902	22	21369010	MGC16703;P2RX6;P2RX6	chr22:21368197-21368771	S_Shore	0.268728	0.304612	0.247038	0.238937	0.230391	0.198113	1.61709e-07	-0.000838399	9.72728e-07	0.0335243	0.10345	-0.0156073	X		X
	cg18328933	3	52008538	ABHD14B;ABHD14B;ABHD14B;ABHD14A;ABHD14B;ABHD14B	chr3:52008943-52009339	N_Shore	0.663028	0.700184	0.651932	0.64051	0.667787	0.640914	0.00218926	-0.000718187	0.00211139	0.0218843	0.470449	-0.00995955	X		X
	cg13547237	11	65687877	C11orf68;DRAP1;C11orf68	chr11:65686287-65687554	S_Shore	0.293698	0.354213	0.280181	0.27396	0.264324	0.21805	0.0160739	-0.000661246	5.54556e-08	0.0503715	0.131323	-0.0186076	X		X
	cg27015931	16	22012404	C16orf65;C16orf65			0.129607	0.145082	0.114587	0.0993061	0.0937255	0.0791705	1.60396e-08	-0.000624428	0.000414723	0.0136488	0.505029	-0.00367526	X		X
	cg16984944	3	99979425	TBC1D23	chr3:99979678-99980038	N_Shore	0.19305	0.217438	0.161829	0.17869	0.175162	0.168928	0.000175866	-0.000609042	0.00041858	0.0255512	0.708797	-0.00625558	X		X
	cg08331960	16	2076597	SLC9A3R2;SLC9A3R2	chr16:2077042-2077470	N_Shore	0.330796	0.350133	0.321015	0.308521	0.300857	0.283636	0.00180642	-0.000551139	0.000395427	0.0205139	0.366117	-0.0122594	X		X
	cg22613010	3	184079172	CLCN2;CLCN2;CLCN2;CLCN2	chr3:184079215-184081286	N_Shore	0.079641	0.0938409	0.0646435	0.0638233	0.0622058	0.0569882	3.66667e-05	-0.000463974	0.00296063	0.0142678	0.679437	-0.00155358	X		X
	cg27544190	21	33785434	C21orf63	chr21:33783914-33785717	Island	0.10705	0.126041	0.0959769	0.0860468	0.0876564	0.0791417	0.00483831	-0.000434706	0.00241365	0.0215011	0.670317	0.0028823	X		X
	cg02364642	12	58005758	GEFT;GEFT	chr12:58003880-58004249	S_Shore	0.281262	0.311107	0.267299	0.281923	0.257533	0.268246	0.0322652	-0.000397863	0.00540863	0.0237605	0.0515765	-0.0286381	X		X
	cg13899108	19	18344322	PDE4C	chr19:18343496-18344196	S_Shore	0.404478	0.422901	0.44178	0.463243	0.408842	0.558011	0.00910736	0.00145459	0.123752	0.0311777	0.0243393	-0.0614409	X
	cg02388150	8	41165699	SFRP1	chr8:41165852-41167140	N_Shore	0.185463	0.199936	0.219386	0.227264	0.20974	0.271734	0.00197618	0.00126963	0.0110769	0.0227827	0.277917	-0.0145709	X
	cg05250458	19	9473565	ZNF177	chr19:9473589-9474001	N_Shore	0.249435	0.281231	0.274736	0.289123	0.274429	0.300377	0.0144455	0.000902086	0.0179903	0.0379049	0.776323	-0.00796175	X
	cg17063929	11	89224799	NOX4;NOX4;NOX4;NOX4	chr11:89224416-89224718	S_Shore	0.193185	0.222605	0.211558	0.218558	0.199194	0.228143	0.0171372	0.000961906	0.0303249	0.030451	0.134086	-0.0324716	X
	cg00091693	17	39041602	KRT20			0.775322	0.771257	0.756979	0.720038	0.724661	0.697043	0.0316707	-0.000540251	0.673996	-0.00441632	0.430283	-0.0122969	X
	cg00431549	12	15039025	MGP			0.186278	0.165001	0.149058	0.200015	0.2002	0.189314	0.0176451	-0.000428937	0.442772	0.00660037	0.931988	-0.00103347	X
	cg00864867	12	80085268	PAWR	chr12:80083531-80085154	S_Shore	0.0370878	0.0389584	0.0440347	0.0489306	0.0454258	0.067817	0.00139376	0.000274943	0.585309	-0.00213564	0.427447	-0.00434546	X
	cg01968178	2	86565038	REEP1;REEP1;REEP1;REEP1	chr2:86564242-86565068	Island	0.0949978	0.107104	0.112467	0.120517	0.106867	0.133901	0.000118662	0.000485521	0.0776783	0.01044	0.888561	0.00151577	X
	cg04528819	7	130418315	KLF14	chr7:130417912-130419378	Island	0.117223	0.132902	0.147435	0.163046	0.140636	0.18118	0.000128431	0.000748143	0.232282	0.00972626	0.326534	-0.0175035	X
	cg04836038	13	99739382	DOCK9;DOCK9	chr13:99738331-99740225	Island	0.0830289	0.0863278	0.111989	0.109689	0.0993887	0.120422	8.93789e-08	0.000881293	0.565379	0.00299875	0.163565	-0.0150595	X
	cg05294243	19	51569106	KLK13	chr19:51568154-51568412	S_Shore	0.21899	0.226234	0.239659	0.197142	0.196881	0.229089	0.0441474	0.0005256	0.0712141	0.0167881	0.267609	-0.0170709	X
	cg06493994	6	25652602	SCGN;SCGN	chr6:25652380-25652709	Island	0.163592	0.170774	0.21392	0.229835	0.224071	0.312688	1.79654e-13	0.00169281	0.209565	0.00827303	0.174143	-0.0121273	X
	cg07285276	9	134613015	RAPGEF1			0.798457	0.791138	0.780045	0.801587	0.818822	0.764852	0.0170148	-0.00067275	0.800817	0.00276019	0.738829	0.00444255	X
	cg08413469	1	68962940	DEPDC1;DEPDC1	chr1:68962283-68963006	Island	0.0414992	0.0422691	0.0459703	0.0533773	0.0530647	0.071346	0.0207467	0.000209585	0.804963	0.000769415	0.434567	-0.00855105	X
	cg08434234	7	137531173	DGKI	chr7:137531125-137532382	Island	0.060927	0.0683355	0.069927	0.0200975	0.0198087	0.0306233	0.00207269	0.000384648	0.225549	0.00629041	0.974891	-4.62134e-05	X
	cg08771731	5	17216434	LOC285696;BASP1	chr5:17216489-17217036	N_Shore	0.0268	0.0311506	0.0299755	0.0365278	0.0283599	0.0535172	0.00310894	0.000132243	0.0654699	0.00472899	0.0542886	-0.00503394	X
	cg08965235	11	65325158	LTBP3;LTBP3;LTBP3;LTBP3	chr11:65325081-65326209	Island	0.191218	0.230364	0.21019	0.234622	0.206866	0.272411	0.00137756	0.00086833	0.533167	0.00678428	0.0811349	-0.0194284	X
	cg09019938	10	52834498	PRKG1;PRKG1	chr10:52833539-52834752	Island	0.0559863	0.0592322	0.0605091	0.0588736	0.052955	0.0853586	0.00870196	0.000307966	0.65781	-0.0020089	0.527561	-0.00424558	X
	cg09133026	14	75388105	RPS6KL1	chr14:75389712-75390133	N_Shore	0.793106	0.786219	0.777276	0.750204	0.782078	0.738743	0.00199604	-0.000461625	0.575366	0.00375597	0.137097	0.0107678	X
	cg09418283	12	80084718	PAWR;PAWR	chr12:80083531-80085154	Island	0.01404	0.0160714	0.0171754	0.0299015	0.029412	0.0744309	0.000916344	0.000123251	0.370769	0.0010702	0.930902	0.00083725	X
	cg12373771	22	17601381	CECR6;CECR6	chr22:17600563-17602611	Island	0.129649	0.135876	0.166073	0.169847	0.157163	0.230285	8.00144e-07	0.00118052	0.781939	0.00241219	0.828976	0.0030808	X
	cg13854874	21	37757525	CHAF1B	chr21:37757496-37758113	Island	0.167527	0.170474	0.193754	0.192581	0.178494	0.208317	0.0226554	0.00107867	0.217453	0.0237829	0.302031	-0.0270728	X
	cg14501253	8	12809014	C8orf79	chr8:12808798-12809862	Island	0.0591093	0.0661044	0.0686731	0.0766842	0.067071	0.116871	0.005685	0.000338225	0.316727	0.00362753	0.335937	-0.0059985	X
	cg14894144	18	21270554	LAMA3;LAMA3	chr18:21269269-21270349	S_Shore	0.351134	0.351974	0.361968	0.379404	0.355768	0.41505	0.0139592	0.000571724	0.488136	0.00724762	0.0564595	-0.0293233	X
	cg16547529	11	75140681	KLHL35	chr11:75140737-75141849	N_Shore	0.470443	0.511262	0.518965	0.565483	0.559718	0.66547	0.00349573	0.00138647	0.0573576	0.0343933	0.441543	-0.0213644	X
	cg17099569	2	121549866				0.804249	0.798467	0.796861	0.739817	0.748449	0.658072	0.00533041	-0.000703717	0.779351	-0.00417	0.546312	-0.00735654	X
	cg17274064	21	40033892	ERG;ERG	chr21:40032243-40033665	S_Shore	0.202036	0.193554	0.173893	0.160313	0.163191	0.135758	0.00594024	-0.000945954	0.285426	-0.0136676	0.884646	0.00193974	X
	cg17655614	16	68770944	CDH1	chr16:68771034-68772344	N_Shore	0.290649	0.297973	0.309855	0.330056	0.329964	0.377071	0.00210118	0.000630547	0.287309	0.00893286	0.361607	0.0173018	X
	cg17729667	20	25566382	NINL	chr20:25565437-25566547	Island	0.120896	0.124171	0.141936	0.165668	0.14718	0.196802	6.1782e-07	0.000803181	0.773969	0.0021427	0.0840785	-0.0211523	X
	cg20914508	3	115342333	GAP43;GAP43;GAP43;GAP43			0.125727	0.129601	0.133365	0.134687	0.122189	0.166994	0.0282546	0.000213593	0.753917	-0.00121419	0.163806	-0.00985195	X
	cg21801378	15	72612125	BRUNOL6	chr15:72611946-72612802	Island	0.0288432	0.0316055	0.0589991	0.0348938	0.0301463	0.0859235	5.83902e-15	0.00115485	0.269507	0.0031366	0.989001	-5.29575e-05	X
	cg23180365	3	33138627	GLB1;GLB1;TMPPE;TMPPE;GLB1;GLB1;GLB1	chr3:33138083-33138769	Island	0.0145333	0.0143157	0.0138588	0.0112951	0.0120646	0.0136044	0.000301706	-4.14996e-05	0.407288	-0.000399194	0.991997	-8.61112e-06	X
	cg23517605	6	3228365	TUBB2B	chr6:3227025-3229688	Island	0.170561	0.187845	0.186785	0.195849	0.175474	0.205786	0.000208692	0.000507746	0.050628	0.0105073	0.503533	-0.00930935	X
	cg24580001	11	64106532	CCDC88B	chr11:64109822-64110228	N_Shelf	0.897909	0.899059	0.899527	0.857185	0.826168	0.755971	0.00628897	0.000282509	0.0760278	0.0093579	0.358566	0.0233329	X
	cg24834740	20	37434552	PPP1R16B	chr20:37434206-37435592	Island	0.033246	0.0323544	0.0303518	0.0282494	0.0301083	0.029322	0.0291023	-0.000121908	0.388867	-0.00213182	0.397643	0.00244602	X
	cg25148589	4	158141936	GRIA2;GRIA2;GRIA2;GRIA2;GRIA2	chr4:158143296-158144053	N_Shore	0.161615	0.173019	0.206836	0.223446	0.205164	0.288006	5.49233e-09	0.00133434	0.0977171	0.014005	0.269847	-0.0103584	X
	cg25928579	17	46692534	HOXB8	chr17:46690390-46691055	S_Shore	0.070454	0.0669483	0.0622757	0.0788017	0.0856093	0.0836194	0.012609	-0.000296425	0.474214	-0.00375964	0.460797	0.00878757	X
	cg26845300	6	158243833	SNX9	chr6:158243601-158245035	Island	0.0549903	0.0866269	0.0872998	0.134984	0.0883694	0.183585	9.45386e-06	0.00130498	0.103473	0.02189	0.0552216	-0.0386138	X
	cg27494383	15	41805868	LTK;LTK;LTK	chr15:41803443-41805531	S_Shore	0.0344982	0.0369108	0.0404184	0.045988	0.0433468	0.0693754	0.0113058	0.000229188	0.296198	0.00294674	0.905504	-0.0006684	X
	cg22901840	1	68512777	DIRAS3	chr1:68512643-68513005	Island	0.55244	0.490422	0.615689	0.634835	0.61861	0.662604	0.00395846	0.00163268	0.0188699	-0.0474134	0.032559	-0.0573071	X
	cg02489552	19	15121531	CCDC105	chr19:15121590-15122143	N_Shore	0.605457	0.549198	0.656289	0.661146	0.611102	0.676459	0.0323364	0.00153241	0.266815	-0.026447	0.03746	-0.0624936	X
	cg12351433	2	48982957	LHCGR	chr2:48982621-48982958	Island	0.243798	0.236634	0.273365	0.279655	0.246633	0.348673	0.00059794	0.000870305	0.0641333	-0.0172354	0.0358335	-0.0295652	X
	cg10865119	6	170190112	C6orf122;C6orf208	chr6:170190111-170190712	Island	0.158174	0.172459	0.137403	0.114572	0.122657	0.0834596	3.13799e-05	-0.00102199	0.02403	0.019511	0.75054	0.00438922	X
	cg19514928	1	95583636	TMEM56	chr1:95582750-95583572	S_Shore	0.0912809	0.102142	0.0826265	0.0615037	0.0637597	0.0575392	0.0044511	-0.0003166	0.0452241	0.0087726	0.184283	0.0069557	X
	cg25564800	3	122234134	KPNA1;KPNA1	chr3:122233408-122233944	S_Shore	0.224386	0.258344	0.198097	0.171963	0.173902	0.134027	0.00018813	-0.00135157	0.014756	0.0330878	0.956482	0.00106617	X
	cg01027805	14	21566863	ZNF219;C14orf176;ZNF219;ZNF219	chr14:21566540-21566822	S_Shore	0.0759928	0.0798989	0.0734704	0.0650156	0.0676619	0.0638402	0.000681434	-0.000235195	0.844622	0.000517738	0.921792	-0.00059563	X
	cg01485645	17	36862199	MLLT6	chr17:36858278-36861697	S_Shore	0.119149	0.13013	0.117647	0.116033	0.125174	0.125639	0.0481828	-0.000265375	0.237375	0.00666266	0.70847	0.00378757	X
	cg01511567	11	57103631	SSRP1	chr11:57102841-57103430	S_Shore	0.207928	0.235943	0.176287	0.142386	0.144334	0.114304	3.52308e-05	-0.00119844	0.128575	0.0172339	0.818037	0.00301518	X
	cg03019000	3	51704351	TEX264;TEX264;TEX264	chr3:51705062-51706022	N_Shore	0.773333	0.793966	0.772187	0.705833	0.739928	0.724338	0.00827564	-0.000626265	0.869669	-0.00156841	0.978855	-0.000243268	X
	cg10345936	5	150727812	SLC36A2			0.810723	0.810772	0.794301	0.783817	0.791176	0.730374	0.0451326	-0.000675327	0.141424	0.0160926	0.838218	-0.00277825	X
	cg11388238	2	201375098	KCTD18	chr2:201374435-201374968	S_Shore	0.0441436	0.0458553	0.0407726	0.0414829	0.0598707	0.0532871	0.018694	-0.000138919	0.355529	0.00231083	0.517648	0.0076285	X
	cg14175438	7	121036729	FAM3C;FAM3C	chr7:121035820-121036670	S_Shore	0.198359	0.204467	0.161855	0.148507	0.150042	0.115327	1.14669e-07	-0.0014426	0.480525	0.00707326	0.247891	-0.0124597	X
	cg18031008	1	150266311	MRPS21;MRPS21;MRPS21;MRPS21	chr1:150266476-150266689	N_Shore	0.0339599	0.0351513	0.0321174	0.0561834	0.0771198	0.0994354	0.000225039	-0.000110932	0.0621171	0.00257797	0.279414	-0.0140699	X
	cg18573383	12	75603401	KCNC2;KCNC2;KCNC2;KCNC2;KCNC2;KCNC2	chr12:75601081-75601752	S_Shore	0.0778249	0.0741786	0.0939129	0.0967738	0.0889962	0.136524	0.000150227	0.000563556	0.300994	-0.00537409	0.619395	-0.00410297	X
	cg19724470	9	5450936	CD274	chr9:5450409-5450629	S_Shore	0.288136	0.299356	0.221567	0.194904	0.215566	0.136404	1.65662e-05	-0.00231859	0.649006	0.00890427	0.859298	-0.0033505	X
	cg20761322	15	78423564	CIB2;CIB2	chr15:78423593-78424096	N_Shore	0.112832	0.106827	0.13628	0.156379	0.149319	0.198432	0.0213229	0.000622459	0.725893	-0.00289858	0.122049	-0.0270808	X
	cg21305265	8	25316571	KCTD9;CDCA2;CDCA2	chr8:25315286-25317028	Island	0.030273	0.0304404	0.0294745	0.0399317	0.0560312	0.0648145	0.0429981	-5.81643e-05	0.213385	-0.00167736	0.652386	-0.0056924	X
	cg22197830	5	134209784	TXNDC15;TXNDC15	chr5:134209887-134210504	N_Shore	0.700172	0.703158	0.671521	0.652278	0.677636	0.64686	0.00154128	-0.000722838	0.493826	0.00715277	0.532549	0.0065225	X
	cg22432269	15	22892697	CYFIP1;CYFIP1	chr15:22891937-22893998	Island	0.0308046	0.0318713	0.0295907	0.0275726	0.0285248	0.0305624	0.0244335	-0.000117433	0.536582	0.00136994	0.0657997	0.00357499	X
	cg23786576	1	47133596	ATPAF1;ATPAF1	chr1:47133674-47134395	N_Shore	0.0462371	0.0508503	0.0448402	0.0334608	0.0363722	0.0349107	0.00817403	-0.000153195	0.147668	0.00336483	0.0715932	0.00502059	X
	cg24058132	14	88459866	GALC;GALC;GALC;GALC	chr14:88459118-88459689	S_Shore	0.484001	0.485577	0.465061	0.434716	0.45564	0.388597	0.0454492	-0.000672103	0.765026	-0.00337361	0.935635	0.000879973	X
	cg26456957	19	55629363	PPP1R12C	chr19:55628488-55629105	S_Shore	0.0342621	0.034556	0.0333005	0.0301367	0.0363648	0.0376673	0.0486867	-7.80782e-05	0.506994	-0.00113323	0.238927	0.00344267	X
	cg26723847	11	134095652	VPS26B;NCAPD3	chr11:134093696-134095491	S_Shore	0.0895837	0.103139	0.0820807	0.0934411	0.104801	0.116946	0.045409	-0.000262448	0.125	0.00963341	0.63469	-0.00697554	X
	cg17285325	22	50968343	TYMP;TYMP;TYMP;TYMP;TYMP	chr22:50963608-50970768	Island	0.0200357	0.0214099	0.0235181	0.0267447	0.039378	0.0444439	0.0440825	8.76058e-05	0.180625	0.00477785	0.0431	0.01816	X
	cg10281002	12	114846399	TBX5;TBX5	chr12:114845861-114847650	Island	0.0898363	0.105531	0.115001	0.158103	0.173189	0.24218	4.99465e-05	0.000795603	0.0121767	0.017901	0.187038	-0.0191073	X
	cg26005082	19	4769660	MIR7-3;C19orf30			0.0445702	0.0637549	0.0527174	0.0650032	0.0681242	0.0890969	0.00360337	0.000274161	0.0310659	0.0111156	0.907558	-0.000879059	X
	cg00374717	17	66303145	ARSG			0.927247	0.929191	0.930717	0.917685	0.922459	0.92737	0.0409023	0.000111902	0.922312	0.000250332	0.956814	0.000194089	X
	cg01407797	22	29168514	CCDC117	chr22:29168628-29169048	N_Shore	0.0839611	0.0838151	0.0663532	0.0527476	0.0498587	0.0391647	7.00214e-05	-0.000520946	0.876941	0.000982842	0.748468	-0.00196202	X
	cg03891319	3	52016838	ACY1	chr3:52017056-52017592	N_Shore	0.0773562	0.0726772	0.0641203	0.0608971	0.0605606	0.0521626	6.99872e-05	-0.000393729	0.81524	-0.00101104	0.49197	0.00289323	X
	cg06462291	12	104235479	NT5DC3	chr12:104234273-104235327	S_Shore	0.052618	0.0631442	0.0614598	0.0923132	0.103383	0.133025	0.0119034	0.000331326	0.105163	0.00807039	0.516032	-0.00812333	X
	cg07730301	11	67777952	ALDH3B1;ALDH3B1;ALDH3B1			0.375875	0.370775	0.346524	0.343323	0.325801	0.330141	0.000110108	-0.000530077	0.41325	0.00408608	0.0657737	-0.0130575	X
	cg10266490	1	55013709	ACOT11;ACOT11			0.241534	0.238577	0.213666	0.238258	0.233169	0.208571	0.0134017	-0.00040343	0.208364	0.00784497	0.491591	0.00972274	X
	cg10920957	16	87635473	JPH3	chr16:87636506-87637284	N_Shore	0.0534662	0.053903	0.0590509	0.0579817	0.06393	0.0695348	0.0047009	0.000249779	0.472742	-0.00235869	0.868227	0.00129652	X
	cg13129046	10	71389696	C10orf35	chr10:71389862-71390355	N_Shore	0.154367	0.148139	0.138367	0.135413	0.130602	0.144343	0.00994687	-0.000531938	0.204859	-0.0097159	0.572574	-0.00635198	X
	cg13216057	11	12030643	DKK3;DKK3;DKK3	chr11:12029737-12030841	Island	0.052176	0.0604948	0.0590607	0.075321	0.0773887	0.110813	0.00269528	0.000246711	0.22818	0.00576289	0.21988	-0.0159999	X
	cg21870884	1	200842429	GPR25	chr1:200842196-200843388	Island	0.256231	0.267503	0.285265	0.294203	0.297919	0.354341	2.0867e-09	0.00121498	0.0645502	0.0108027	0.558261	-0.00607013	X
	cg25809905	17	42467728	ITGA2B			0.603756	0.560607	0.55222	0.535772	0.527663	0.449053	0.00079691	-0.00158046	0.123077	-0.028852	0.432421	-0.0197918	X
	cg26842024	19	16436122	KLF2	chr19:16435202-16438064	Island	0.103846	0.1056	0.117311	0.108322	0.113043	0.120989	0.00180908	0.000319954	0.297692	0.00526587	0.361194	0.0100195	X
	cg27169020	15	83954229	BNC1	chr15:83951980-83953930	S_Shore	0.355809	0.37346	0.41036	0.382544	0.385726	0.424043	0.000711013	0.00135577	0.0623665	0.0231405	0.330157	-0.0216818	X
	cg01570885	6	3849272	FAM50B	chr6:3849271-3851048	Island	0.436429	0.448661	0.421104	0.509125	0.496436	0.524631	0.0295414	-0.00109749	0.427617	0.00901443	0.0300593	-0.0519801	X
	cg02331561	16	2391081	ABCA17P;ABCA3	chr16:2389706-2392164	Island	0.012734	0.0122895	0.0131891	0.0115896	0.0131276	0.0195349	0.0282897	2.91534e-05	0.802987	-0.000118683	0.0140937	0.00211372	X
	cg13836627	15	30113723	TJP1;TJP1	chr15:30113705-30113940	Island	0.0827404	0.0776499	0.097489	0.108571	0.109435	0.120566	1.89706e-06	0.000618936	0.433547	-0.0032614	0.0259857	-0.0229467	X
	cg14163776	3	195164580	ACAP2	chr3:195162891-195164119	S_Shore	0.213443	0.227642	0.203657	0.183762	0.183472	0.153956	0.00266498	-0.000633053	0.012299	0.0199809	0.917643	-0.00121641	X
	cg19722847	12	30849114	IPO8	chr12:30848264-30849016	S_Shore	0.160339	0.179618	0.128807	0.108676	0.102305	0.0825104	1.59805e-06	-0.00105578	0.0222169	0.0190449	0.708552	-0.00381506	X
	cg01353448	7	31726912	C7orf16;C7orf16;C7orf16;C7orf16			0.543004	0.51985	0.618388	0.608007	0.641976	0.660081	0.00369391	0.00187133	0.74666	-0.00774807	0.894769	-0.00472815	X
	cg01820374	12	6882083	LAG3	chr12:6882855-6883184	N_Shore	0.313526	0.314337	0.259812	0.248184	0.236111	0.157648	7.20567e-11	-0.0019795	0.461861	-0.00587615	0.580222	-0.00698191	X
	cg02335441	3	130745948	NEK11;NEK11;ASTE1;NEK11	chr3:130745388-130745840	S_Shore	0.0476369	0.0541307	0.0416581	0.0344735	0.0322741	0.0337817	0.00309762	-0.000365066	0.650428	0.0030921	0.228215	-0.00428627	X
	cg05675373	1	110754257	KCNC4;KCNC4;KCNC4	chr1:110752256-110754794	Island	0.0915841	0.0910586	0.134571	0.0541645	0.0600431	0.0684912	1.01085e-07	0.00156915	0.566325	0.00435074	0.364498	0.0116979	X
	cg11299964	9	128469783	MAPKAP1;MAPKAP1;MAPKAP1;MAPKAP1;MAPKAP1;MAPKAP1	chr9:128469269-128469635	S_Shore	0.306925	0.31266	0.272343	0.238039	0.227967	0.16505	1.31544e-06	-0.00110123	0.608403	0.0037275	0.195393	-0.0187419	X
	cg13828047	15	75182130	MPI	chr15:75182262-75182622	N_Shore	0.363411	0.374095	0.339287	0.355272	0.349678	0.303848	1.63203e-05	-0.000739303	0.537983	0.00391583	0.241614	-0.0154979	X
	cg16744741	4	82126025	PRKG2			0.394512	0.419381	0.335509	0.343822	0.314287	0.314337	5.62166e-06	-0.00169184	0.0665518	0.022096	0.0618743	-0.0278321	X
	cg17324128	10	45455500	RASSF4	chr10:45454795-45455044	S_Shore	0.175632	0.179934	0.151988	0.151841	0.150332	0.127608	0.000257425	-0.000600593	0.545232	0.00492367	0.800681	-0.00254309	X
	cg17589341	18	43304079	SLC14A1;SLC14A1;SLC14A1			0.454021	0.489455	0.419508	0.424724	0.400801	0.349292	0.040486	-0.000934884	0.0587162	0.0362912	0.473325	-0.0144567	X
	cg19044674	1	43232628	LEPRE1;LEPRE1;C1orf50	chr1:43232214-43233359	Island	0.0648116	0.0701997	0.0632229	0.0519949	0.0489922	0.0448795	0.00492558	-0.000185318	0.193952	0.00409944	0.981532	0.000100523	X
	cg22809047	2	101618261	RPL31;RPL31;RPL31	chr2:101618247-101618658	Island	0.643608	0.634212	0.681013	0.703508	0.714298	0.792364	0.000108136	0.00136342	0.51852	0.00788354	0.441625	-0.0146323	X
	cg25166896	22	20009063	C22orf25	chr22:20008347-20009100	Island	0.0440869	0.0506929	0.035179	0.0395354	0.0378257	0.0351352	4.32044e-05	-0.000332616	0.591869	0.00194495	0.55418	-0.00168298	X
	cg03330058	3	127392403	ABTB1;ABTB1;ABTB1	chr3:127391011-127392434	Island	0.316291	0.407197	0.301397	0.296343	0.242295	0.272296	0.375411	-0.000310807	3.56701e-08	0.0856207	1.21353e-05	-0.0672285			X		X
	cg07455279	19	54605703	NDUFA3	chr19:54605985-54606590	N_Shore	0.213335	0.238914	0.216342	0.252561	0.187602	0.231059	0.446451	0.00053685	0.0527353	0.0544156	0.00189108	-0.0954568				X	X
	cg14992253	1	32687567	EIF3I;C1orf91	chr1:32687521-32688040	Island	0.137418	0.180305	0.148544	0.185421	0.181449	0.23073	0.175424	0.000327768	1.49066e-09	0.0472061	0.0297161	-0.0362156		X	X
	cg02217159	6	62996697	KHDRBS2	chr6:62995855-62996228	S_Shore	0.105334	0.158439	0.112641	0.122577	0.109832	0.144135	0.503705	0.000162545	4.97067e-06	0.0448902	0.227778	-0.0170732		X	X
	cg06144905	17	27369780	PIPOX			0.197848	0.23852	0.203111	0.21962	0.20868	0.2385	0.830976	5.61437e-05	3.98038e-05	0.044888	0.564095	-0.00807547		X	X
	cg19853760	22	38071677	LGALS1;LGALS1	chr22:38073037-38073412	N_Shore	0.524592	0.477249	0.513882	0.500038	0.503236	0.458863	0.0984154	-0.000361641	0.0013129	-0.0316992	0.583911	-0.00705236		X	X
	cg22679120	7	2353402	SNX8	chr7:2353629-2354075	N_Shore	0.669349	0.712309	0.667772	0.686563	0.683424	0.62831	0.999656	1.30851e-07	0.00137672	0.0390139	0.971273	-0.000920346		X	X
	cg27092035	5	175792880	ARL10	chr5:175792355-175793505	Island	0.0506349	0.0580138	0.0473222	0.0503752	0.0418871	0.0505763	0.829309	1.72529e-05	0.00378561	0.012072	0.194259	-0.00543126		X	X
	cg05903609	17	1587888	PRPF8	chr17:1587787-1588400	Island	0.112842	0.133874	0.108246	0.109853	0.125976	0.14684	0.346352	-0.000201365	0.0031311	0.0261633	0.170932	-0.0153351			X
	cg06952310	19	19327990	NCAN			0.683696	0.718807	0.668591	0.663275	0.742345	0.712631	0.0879821	-0.00102231	0.00621875	0.0528336	0.306964	0.0347995			X
	cg03270204	6	30851638	DDR1;DDR1	chr6:30852102-30852676	N_Shore	0.867771	0.887603	0.87209	0.878009	0.878771	0.861435	0.726812	6.07811e-05	0.00566948	0.0205182	0.221534	-0.0103096		X	X
	cg04452713	6	56707687	DST;DST;DST;DST	chr6:56708059-56709166	N_Shore	0.0921058	0.188783	0.0882277	0.0958165	0.104449	0.113629	0.412684	0.000125833	6.44266e-13	0.0943472	0.916055	0.00148535		X	X
	cg04999691	7	150027050	C7orf29;C7orf29;LRRC61;LRRC61			0.690741	0.710367	0.684351	0.733117	0.734365	0.775724	0.678514	7.31525e-05	0.000297228	0.0288246	0.630597	-0.00501496		X	X
	cg05365729	8	23262073	LOXL2	chr8:23260442-23261867	S_Shore	0.338194	0.229619	0.324434	0.322402	0.309932	0.29461	0.529565	-0.000180815	1.01677e-10	-0.0878143	0.17754	-0.0296389		X	X
	cg05755779	8	120079625	COLEC10			0.868256	0.895872	0.869743	0.854502	0.859584	0.848688	0.434993	0.000198751	0.000162822	0.0299058	0.735859	-0.0031757		X	X
	cg12768605	19	44324951	LYPD5	chr19:44324436-44325009	Island	0.18269	0.250883	0.205462	0.202014	0.211029	0.243107	0.0710563	0.000835496	0.000168797	0.0771553	0.498964	-0.0237748		X	X
	cg18984151	3	47555476	C3orf75	chr3:47554805-47555404	S_Shore	0.217328	0.253596	0.246676	0.216118	0.226921	0.205956	0.356873	0.000453885	0.0049536	0.0465477	0.692529	-0.00861825		X	X
	cg14308452	19	5784184	PRR22;PRR22	chr19:5785399-5785819	N_Shore	0.850454	0.877761	0.841911	0.813278	0.806244	0.789751	0.238143	-0.00024572	4.96097e-07	0.0393197	0.0124138	-0.0225721			X
	cg06836772	1	57110403	PRKAA2	chr1:57110663-57111337	N_Shore	0.157288	0.187174	0.148369	0.147212	0.136942	0.152255	0.500224	-0.00013976	0.00103481	0.0289365	0.601576	-0.00536962			X
	cg15547534	7	100034410	C7orf47	chr7:100033262-100034253	S_Shore	0.0370784	0.0443286	0.036331	0.0413359	0.0413309	0.0417118	0.128293	-8.08854e-05	0.0012857	0.0093808	0.895618	-0.00058959			X
	cg16168311	1	156561947	APOA1BP	chr1:156561485-156561880	S_Shore	0.120055	0.139537	0.114213	0.100958	0.0910442	0.0805987	0.0960099	-0.000189425	0.000158249	0.0177556	0.191049	0.007119			X
	cg16899442	16	776458	CCDC78;HAGHL;CCDC78;HAGHL	chr16:776636-779417	N_Shore	0.198106	0.234298	0.186575	0.179143	0.16233	0.16987	0.167762	-0.00022798	6.58282e-05	0.0335609	0.270081	-0.00786252			X
	cg19706682	16	84179331	LRRC50;HSDL1;HSDL1	chr16:84178000-84179223	S_Shore	0.120992	0.151331	0.114258	0.12559	0.11857	0.117837	0.836244	-5.44268e-05	1.65705e-05	0.0342851	0.610595	-0.00778462			X
	cg22171829	7	95225520	PDK4	chr7:95225503-95226194	Island	0.324962	0.389283	0.306795	0.284528	0.278736	0.302261	0.341009	-0.000487335	0.00273941	0.0586412	0.562645	0.0121169			X
	cg26394940	22	46449461	C22orf26;LOC150381	chr22:46449632-46450115	N_Shore	0.12175	0.203751	0.105966	0.0770557	0.0714267	0.0794933	0.135359	-0.000714813	0.00248817	0.0731154	0.298972	-0.0127407			X
	cg02154074	2	74756234	HTRA2;HTRA2;AUP1	chr2:74756223-74757930	Island	0.126469	0.139688	0.135931	0.151733	0.146564	0.148726	0.324481	0.000197872	0.181031	0.0105784	0.0412524	-0.0337428
	cg03760483	17	6899297	ALOX12	chr17:6898820-6900427	Island	0.423286	0.430084	0.443645	0.473047	0.463809	0.493485	0.0806122	0.00105542	0.976515	0.000679076	0.0425979	-0.0514923
	cg24450312	1	206681158	RASSF5;RASSF5	chr1:206680236-206681444	Island	0.0170495	0.0171533	0.017652	0.030495	0.0276576	0.0282826	0.40925	2.29007e-05	0.993374	7.9202e-06	0.0226117	0.00604199
	cg01027739	9	131842738	DOLPP1;DOLPP1	chr9:131842931-131843748	N_Shore	0.0772061	0.0866796	0.0836569	0.0887642	0.0813181	0.0838344	0.238634	0.000160364	0.0209429	0.0110251	0.714123	-0.0035026
	cg19008809	3	53080682	SFMBT1;SFMBT1;SFMBT1	chr3:53078956-53081101	Island	0.0347	0.0373506	0.0386877	0.0364474	0.0318962	0.0405007	0.163815	7.47326e-05	0.039757	0.00489131	0.262859	-0.00341704
	cg01262913	21	38580486	DSCR9			0.0626981	0.069962	0.0648378	0.0756356	0.0714263	0.0820499	0.823064	1.87204e-05	0.461345	0.00230408	0.446991	-0.00475562
	cg01644850	19	58193231	ZNF551	chr19:58193268-58193638	N_Shore	0.0258211	0.0270362	0.0291302	0.0321111	0.0295734	0.0342295	0.193709	8.14435e-05	0.416042	0.0017856	0.560488	-0.0020863
	cg02580606	17	39526726	KRT33B			0.902339	0.89566	0.897824	0.883622	0.896108	0.883021	0.112161	-0.000150109	0.366644	0.00414584	0.406432	-0.00469172
	cg03286783	15	44580973	CASC4;CASC4;CASC4;CASC4	chr15:44580804-44581543	Island	0.055076	0.0537711	0.0527598	0.0372819	0.0473528	0.0511557	0.378503	-6.40475e-05	0.766377	-0.000982876	0.790844	-0.00197722
	cg03682823	7	94286953	SGCE;PEG10;SGCE;PEG10;SGCE	chr7:94284858-94286527	S_Shore	0.489702	0.485163	0.49155	0.495363	0.500621	0.518169	0.628036	-9.41187e-05	0.648515	-0.0029039	0.178509	-0.0166305
	cg06361108	16	2478781	CCNF	chr16:2478686-2479968	Island	0.0408534	0.0388886	0.0354589	0.0467954	0.0504793	0.0565734	0.516603	-0.00021389	0.970472	-0.000792512	0.869868	-0.00129737
	cg06557358	17	32907002	TMEM132E;C17orf102	chr17:32905965-32908951	Island	0.0594353	0.0651397	0.0639796	0.0574913	0.054741	0.0599851	0.839728	1.84539e-05	0.122415	0.00532587	0.475236	-0.00373396
	cg07498421	12	94071223	CRADD;CRADD	chr12:94071293-94071655	N_Shore	0.0874079	0.0832478	0.0805895	0.0647892	0.0694204	0.0679289	0.569958	-5.73226e-05	0.855495	-0.00079755	0.799471	-0.00176548
	cg08124722	17	32597714	CCL7			0.927409	0.920972	0.922864	0.911542	0.921668	0.919662	0.308493	-0.000102651	0.0968711	-0.00700513	0.359749	0.00443312
	cg09509673	17	40833697	CCR10;CNTNAP1	chr17:40834791-40835098	N_Shore	0.892887	0.903733	0.90397	0.888196	0.879594	0.881669	0.189891	0.000262291	0.225572	0.00805769	0.0805765	-0.0299741
	cg09722555	9	34662282	CCL27	chr9:34664930-34665687	N_Shelf	0.890742	0.882747	0.885624	0.892439	0.908121	0.874813	0.91588	-1.39225e-05	0.442236	-0.00468843	0.41114	0.00485624
	cg09885951	1	214776469	CENPF	chr1:214776256-214776935	Island	0.0341361	0.0322223	0.0337233	0.0288575	0.0311102	0.040148	0.410861	-5.42109e-05	0.0750722	-0.00364546	0.33128	0.0027796
	cg10486998	18	74961787	GALR1	chr18:74961556-74963822	Island	0.115664	0.12395	0.127931	0.116162	0.0981663	0.140701	0.147186	0.000282164	0.482729	-0.00608195	0.0603196	-0.0170095
	cg10940099	6	109703938	CD164;CD164;CD164;CD164;CD164	chr6:109702898-109704093	Island	0.0201791	0.0201251	0.0195534	0.0209521	0.0373432	0.0372665	0.0630113	-5.87479e-05	0.252741	-0.00144275	0.604678	0.00595178
	cg13038560	2	200819113	C2orf60;C2orf60;C2orf47	chr2:200820053-200820716	N_Shore	0.899876	0.90253	0.8964	0.896457	0.89391	0.885772	0.893338	2.06403e-05	0.408112	0.00494119	0.564556	-0.00344856
	cg14258236	6	29323330	OR5V1			0.911115	0.918855	0.90993	0.898805	0.896521	0.879428	0.545415	8.97153e-05	0.2154	0.00694075	0.45965	-0.00389138
	cg14597908	20	57414960	GNASAS;GNAS;GNAS	chr20:57415135-57417153	N_Shore	0.417492	0.412557	0.418669	0.45003	0.470113	0.4761	0.388166	-0.000128109	0.687571	-0.00239024	0.844414	-0.00253417
	cg14727952	11	102218358	BIRC2	chr11:102217574-102218247	S_Shore	0.0513385	0.0509311	0.0502649	0.0477779	0.0570654	0.0704724	0.585236	-3.05922e-05	0.630571	0.00113366	0.987012	-0.000103797
	cg16419345	17	73976089	ACOX1;ACOX1;C17orf106	chr17:73974971-73975731	S_Shore	0.0371849	0.0353717	0.0343145	0.0354987	0.0387248	0.0334922	0.33785	-6.13534e-05	0.750301	-0.000940681	0.442677	0.0032254
	cg17960516	4	3465004	DOK7;DOK7	chr4:3464799-3465440	Island	0.0538669	0.0578213	0.0571981	0.061138	0.0479847	0.0668477	0.0818135	0.000136249	0.282029	0.00385305	0.252825	-0.00580594
	cg18139769	7	94286955	SGCE;PEG10;SGCE;PEG10;SGCE	chr7:94284858-94286527	S_Shore	0.50259	0.496923	0.506667	0.513708	0.535796	0.539222	0.908082	-2.92629e-05	0.140339	-0.00987753	0.39007	0.011544
	cg19346193	10	127513190	BCCIP;BCCIP;UROS;BCCIP	chr10:127511329-127512197	S_Shore	0.868177	0.862287	0.859194	0.857043	0.873439	0.849855	0.499433	-0.000154893	0.85565	-0.0014406	0.855737	-0.00203628
	cg19478743	17	4642647	ZMYND15;CXCL16;CXCL16;ZMYND15	chr17:4642038-4643410	Island	0.0564032	0.0637947	0.0566518	0.0520556	0.0498418	0.0564978	0.257882	9.40225e-05	0.408833	0.00419158	0.861224	-0.000751959
	cg20795863	2	233896119	NEU2			0.938167	0.936928	0.934775	0.884751	0.909852	0.906371	0.68476	-2.17606e-05	0.795293	0.000625682	0.172802	0.0581697
	cg21460081	17	46656012	HOXB4	chr17:46654053-46654369	S_Shore	0.0299519	0.0316109	0.0298699	0.0209958	0.0194708	0.02129	0.866525	8.14662e-06	0.814941	-0.000495089	0.938582	-0.000120004
	cg25101936	11	113929164	ZBTB16	chr11:113929633-113932190	N_Shore	0.565361	0.554085	0.548703	0.599394	0.61979	0.60423	0.884617	-6.98635e-05	0.68412	-0.00852635	0.645606	0.00816136
	cg25552492	8	22013999	LGI3	chr8:22014152-22014559	N_Shore	0.111799	0.116099	0.118548	0.115142	0.10195	0.105744	0.129383	0.000168279	0.143541	0.00729608	0.179422	-0.01177
	cg25683012	12	57030113	BAZ2A;BAZ2A	chr12:57028393-57028747	S_Shore	0.0233495	0.0229866	0.0240644	0.0322894	0.0368517	0.0325191	0.897944	-8.77367e-06	0.720473	-0.000850332	0.565003	0.00249348
	cg26003813	16	23689802	PLK1	chr16:23689891-23690671	N_Shore	0.0754518	0.0786867	0.0789462	0.0817102	0.074045	0.073054	0.294803	0.000102786	0.652944	0.00156138	0.824037	0.00123274
	cg21378206	2	113817043	IL1F5;IL1F5			0.899845	0.901927	0.898352	0.920522	0.922267	0.928104	0.554033	-7.41897e-05	0.0207835	0.0101688	0.0282355	-0.00868904
	cg22449114	20	590243	TCF15	chr20:590222-591222	Island	0.344256	0.330616	0.352413	0.351646	0.335065	0.349014	0.168102	0.000374766	0.134613	-0.0153718	0.0439188	-0.0334309
	cg07337598	1	150953943	ANXA9			0.800561	0.823508	0.803551	0.771591	0.799729	0.793638	0.993322	-2.13943e-06	0.0375471	0.0230333	0.259697	0.00977523
	cg24888049	15	91426667	FES;FURIN;FES	chr15:91427540-91427905	N_Shore	0.55	0.558961	0.530977	0.552464	0.584154	0.542073	0.119019	-0.000521205	0.0148414	0.0236607	0.190369	0.0115529
	cg25505610	11	32605184	EIF3M	chr11:32605183-32605729	Island	0.0208491	0.0223969	0.0214767	0.0236057	0.0272349	0.0290344	0.50209	-1.674e-05	0.0360289	0.00251775	0.747601	0.00111162
	cg01656216	10	31273710	ZNF438;ZNF438;ZNF438;ZNF438;ZNF438;ZNF438;ZNF438;ZNF438			0.870147	0.86314	0.862458	0.84431	0.835857	0.842246	0.925505	1.44959e-05	0.444642	-0.00531221	0.25087	-0.0145352
	cg02047577	20	62587702	UCKL1AS;UCKL1	chr20:62586919-62588218	Island	0.014384	0.0144248	0.0143853	0.0135769	0.0152793	0.0173882	0.147696	-1.95623e-05	0.678906	-0.000230566	0.775088	0.000343218
	cg02085507	19	6739192	TRIP10	chr19:6739883-6740158	N_Shore	0.507315	0.475819	0.514971	0.570936	0.535816	0.659945	0.98959	8.56344e-06	0.398851	-0.0244019	0.974646	-0.000704127
	cg03103192	4	52917271	SPATA18	chr4:52917388-52918280	N_Shore	0.436984	0.42393	0.450384	0.471444	0.459835	0.459059	0.900814	7.23696e-05	0.479625	-0.0134148	0.197073	-0.0540314
	cg03565323	17	16472866	ZNF287	chr17:16472074-16472800	S_Shore	0.107212	0.124757	0.0980205	0.121592	0.137158	0.160787	0.411562	-0.000199867	0.108802	0.0157737	0.412557	-0.0117565
	cg03947362	2	200820154	C2orf60;C2orf60;C2orf47	chr2:200820053-200820716	Island	0.0347955	0.0353471	0.034497	0.0260452	0.0311995	0.0362416	0.239026	-5.52511e-05	0.509814	0.0011319	0.853592	0.000661486
	cg04094160	9	37465712	ZBTB5	chr9:37464814-37466569	Island	0.030537	0.0309677	0.0289611	0.0285915	0.033174	0.0344526	0.287909	-4.2951e-05	0.731878	0.000565133	0.190945	0.00303873
	cg05847778	2	170336167	BBS5	chr2:170335881-170336456	Island	0.0251657	0.0261363	0.0238107	0.0218964	0.0234888	0.0229886	0.180159	-4.94218e-05	0.231797	0.00163268	0.366531	0.00131821
	cg06121469	15	44956098	SPG11;SPG11	chr15:44955291-44955983	S_Shore	0.0273009	0.0280456	0.0262121	0.0286899	0.0300419	0.0330323	0.308624	-3.61854e-05	0.608403	-0.000846916	0.531128	-0.00204042
	cg06513075	11	34126714	NAT10;NAT10	chr11:34126828-34127573	N_Shore	0.034755	0.0368534	0.0350842	0.048447	0.0655947	0.0753422	0.835893	-8.13354e-06	0.268675	0.00217335	0.701826	-0.00483661
	cg06688848	16	57220097	RSPRY1;FAM192A	chr16:57219486-57220583	Island	0.0339653	0.0351598	0.032481	0.0303087	0.0326069	0.0294429	0.0614589	-0.000105222	0.617271	-0.00129223	0.526767	0.00201068
	cg06926735	20	48732667	UBE2V1;UBE2V1;TMEM189-UBE2V1;UBE2V1	chr20:48729268-48729798	S_Shelf	0.0263864	0.0278324	0.0259787	0.0251429	0.0269103	0.0265952	0.411264	-3.7394e-05	0.33809	0.00204256	0.68913	0.000948966
	cg08090772	8	67344640	ADHFE1	chr8:67344497-67344989	Island	0.1048	0.111634	0.101455	0.0340407	0.0386072	0.0368006	0.888301	-1.74476e-05	0.485515	0.0055494	0.444431	0.00323955
	cg08186124	3	45883676	LZTFL1	chr3:45883221-45883860	Island	0.0243441	0.0252599	0.0246092	0.0217491	0.0227908	0.0266023	0.538013	-2.4072e-05	0.993908	-1.64334e-05	0.683356	-0.000675723
	cg09722397	17	72855943	GRIN2C;GRIN2C	chr17:72855621-72858012	Island	0.0535179	0.0547108	0.0509919	0.0403498	0.0450667	0.0522581	0.482957	-5.36217e-05	0.285788	0.0035383	0.978153	-0.000124568
	cg11653266	17	73901339	MRPL38	chr17:73900526-73901353	Island	0.0340672	0.0350313	0.0335093	0.0291679	0.0339007	0.0301661	0.307471	-3.72587e-05	0.822175	-0.000337253	0.535312	0.00235309
	cg12946225	19	3573751	HMG20B	chr19:3572545-3574626	Island	0.119719	0.111629	0.129479	0.12329	0.115006	0.140571	0.188965	0.000218602	0.194367	-0.00816751	0.954515	0.000576364
	cg12985418	18	19320538	MIB1	chr18:19320589-19321939	N_Shore	0.0355074	0.0358602	0.0348612	0.0324054	0.0345662	0.0309449	0.0797354	-8.16269e-05	0.903596	-0.000218248	0.604637	0.0018542
	cg14408969	8	42396118	C8orf40;C8orf40;C8orf40;SLC20A2;C8orf40	chr8:42396235-42397195	N_Shore	0.0453718	0.0464295	0.0432338	0.039049	0.0402231	0.0349674	0.0940525	-0.000104993	0.566866	-0.00145453	0.990113	-5.25468e-05
	cg14424579	2	27274309	AGBL5;AGBL5	chr2:27274165-27274953	Island	0.0232358	0.0235806	0.0224656	0.0261312	0.0275969	0.0250051	0.0736058	-5.71809e-05	0.457051	-0.00106636	0.897624	-0.000514537
	cg14654875	16	3493997	NAT15;ZNF597	chr16:3493098-3493569	S_Shore	0.470254	0.47647	0.467339	0.490791	0.517806	0.542777	0.886155	-2.58844e-05	0.155075	0.0109733	0.514336	-0.0121362
	cg15262928	1	201924572	TIMM17A	chr1:201924336-201925053	Island	0.0344269	0.0366243	0.0335187	0.0359586	0.0425836	0.0479301	0.225513	-7.21579e-05	0.325686	0.00206486	0.978813	0.000168185
	cg15703512	16	22012565	C16orf65			0.0556333	0.0559903	0.0550649	0.0516642	0.0524326	0.0476986	0.814683	-1.29522e-05	0.486265	-0.00174099	0.971489	-0.000185802
	cg15988232	3	47621127	CSPG5	chr3:47619112-47621131	Island	0.459379	0.45195	0.48488	0.482084	0.470914	0.510986	0.173405	0.00046117	0.480452	-0.00762662	0.16946	-0.0373813
	cg16150435	6	31080529	C6orf15			0.819549	0.809677	0.816965	0.837847	0.811234	0.745437	0.353863	0.000246692	0.17383	0.0136018	0.750211	0.00822496
	cg16358826	4	46996264	GABRA4	chr4:46995128-46995872	S_Shore	0.117848	0.120096	0.113719	0.11644	0.128853	0.129623	0.500262	-0.000102644	0.699952	0.00233896	0.966547	0.000568332
	cg16408394	9	137219075	RXRA	chr9:137217062-137218078	S_Shore	0.0339012	0.0370455	0.0334745	0.0426593	0.0467127	0.0448931	0.634165	-2.97898e-05	0.334133	0.00229613	0.757859	0.0014159
	cg16579101	12	6677158	NOP2;NOP2	chr12:6676999-6677755	Island	0.0512635	0.0541407	0.0517415	0.0648005	0.0947858	0.111852	0.357712	-8.07458e-05	0.599302	0.00212735	0.41395	-0.0113501
	cg18956095	8	124287111	ZHX1;ZHX1	chr8:124286209-124287666	Island	0.0948772	0.099736	0.0925599	0.077798	0.0843286	0.0806936	0.197567	-0.000149963	0.569206	0.002984	0.795355	0.00158423
	cg19305227	15	45544335	SLC28A2			0.912991	0.916514	0.91264	0.879746	0.891264	0.870212	0.765063	-4.06292e-05	0.134764	0.00912576	0.368864	0.00554748
	cg19420968	1	32084964	HCRTR1	chr1:32083149-32084069	S_Shore	0.888218	0.889655	0.884307	0.909918	0.917948	0.905888	0.0655216	-0.000281239	0.310343	0.00704869	0.666441	0.00217499
	cg19692710	11	73661920	DNAJB13;DNAJB13			0.875288	0.878177	0.874009	0.845753	0.857277	0.810188	0.414706	-0.00011755	0.558175	0.00325586	0.461646	-0.0069501
	cg20100381	16	66864408	NAE1;NAE1;NAE1	chr16:66864407-66864991	Island	0.0633273	0.0694334	0.0663221	0.0629434	0.0734397	0.0851202	0.684392	-3.57572e-05	0.42736	0.00256111	0.863465	-0.00115145
	cg20295671	22	22090486	YPEL1	chr22:22089624-22090909	Island	0.011252	0.0115614	0.0115969	0.0157577	0.0163513	0.0170559	0.315759	-1.15908e-05	0.881219	7.63359e-05	0.146965	0.00139725
	cg20305610	4	95373302	PDLIM5;PDLIM5;PDLIM5;PDLIM5;PDLIM5	chr4:95372801-95373535	Island	0.0388502	0.0397993	0.0387462	0.0332952	0.0347663	0.0359791	0.276753	-5.77344e-05	0.352539	0.00221384	0.707509	0.00079826
	cg20524216	3	47555100	C3orf75;C3orf75	chr3:47554805-47555404	Island	0.0374263	0.0390353	0.037582	0.039485	0.0395123	0.0440453	0.412757	-4.03308e-05	0.0898272	0.00378122	0.281158	-0.0035224
	cg20947775	4	83720240	SCD5;SCD5	chr4:83719009-83720241	Island	0.052047	0.0559991	0.0503657	0.0413243	0.0421795	0.0396407	0.189692	-9.31082e-05	0.300956	0.00289622	0.423125	0.00283125
	cg20999813	16	84734014	USP10	chr16:84733163-84734028	Island	0.0312535	0.0317591	0.0303395	0.030797	0.0309921	0.0291411	0.0570437	-7.93462e-05	0.349086	-0.00166398	0.625376	0.000963545
	cg21211748	1	23858035	E2F2	chr1:23857033-23858089	Island	0.0587487	0.0628334	0.0566926	0.0546503	0.0854414	0.0897702	0.9304	-6.20577e-06	0.140524	0.00478011	0.465552	0.0104232
	cg22006386	19	38827378	CATSPERG	chr19:38826303-38826573	S_Shore	0.0257069	0.028379	0.0276487	0.0313303	0.0355327	0.0313124	0.0947735	-7.73612e-05	0.118678	0.00286407	0.902284	-0.000690829
	cg22568540	19	58864846	NCRNA00181;A1BG;A1BG	chr19:58867397-58868868	N_Shelf	0.851482	0.857572	0.85223	0.863784	0.875836	0.874028	0.952513	-9.53825e-06	0.567651	0.00321045	0.500328	-0.00514634
	cg23092072	4	87927706	AFF1;AFF1	chr4:87927928-87928667	N_Shore	0.0324285	0.0336245	0.0336333	0.0400848	0.0468876	0.0600264	0.282828	-5.02204e-05	0.419658	0.00144251	0.518753	-0.00483391
	cg23941599	5	114880796	FEM1C	chr5:114880113-114880772	S_Shore	0.1203	0.129166	0.114017	0.11473	0.130117	0.112527	0.445539	-0.000248431	0.0522359	0.0276727	0.53434	0.0139531
	cg25159610	5	57756802	PLK2	chr5:57755334-57756803	Island	0.0282273	0.0283898	0.0275288	0.0370948	0.0502051	0.0650516	0.669002	-2.15932e-05	0.584079	-0.00121693	0.693975	-0.00490286
	cg25411725	3	38306672	SLC22A13			0.877934	0.872226	0.88031	0.889949	0.886789	0.887578	0.0661609	0.000217054	0.593049	0.00322135	0.344484	-0.0061691
	cg26043391	1	224302174	FBXO28;FBXO28	chr1:224301835-224302472	Island	0.0424547	0.043296	0.0428189	0.0313827	0.033439	0.0330743	0.226715	-6.56243e-05	0.301648	0.00256535	0.484169	0.00136184
	cg26162695	17	12921313	ELAC2;ELAC2;ELAC2;ELAC2;ELAC2;ELAC2	chr17:12920956-12921566	Island	0.0157178	0.0165376	0.0152441	0.0154845	0.0185165	0.0244927	0.518945	-1.17463e-05	0.316383	0.00127199	0.894236	0.000245653
	cg26824091	6	38670437	GLO1	chr6:38670576-38670975	N_Shore	0.0564601	0.0524857	0.0572884	0.0700915	0.0684307	0.0668699	0.377705	0.000105909	0.860707	0.000720079	0.644862	-0.00270939
	cg27413543	4	83812148	SEC31A;SEC31A;SEC31A;SEC31A;SEC31A	chr4:83811958-83812708	Island	0.053695	0.0575275	0.0554685	0.038946	0.0390043	0.0363457	0.540807	-4.0182e-05	0.330797	0.00261421	0.399768	0.00304315
	cg08030082	2	25391839	POMC;POMC	chr2:25391072-25391875	Island	0.509954	0.516708	0.515045	0.534231	0.547353	0.573099	0.173152	0.000266449	0.457897	0.00653257	0.0481533	-0.0325292
	cg27377450	19	7446301				0.873816	0.871436	0.872469	0.890541	0.887626	0.892011	0.611914	-5.30833e-05	0.346854	-0.00517139	0.0121021	-0.0141718
	cg02332492	9	139840678	C8G	chr9:139835416-139839440	S_Shore	0.836884	0.839763	0.832357	0.814383	0.824105	0.813396	0.735762	5.42735e-05	0.0436217	0.0157158	0.346257	-0.00679044
	cg09646392	13	108921052	TNFSF13B;TNFSF13B			0.363198	0.362746	0.327531	0.355853	0.323574	0.324426	0.105222	-0.000596847	0.0293456	0.037953	0.860271	-0.00266613
	cg12413566	3	39235366	XIRP1			0.848612	0.859031	0.852309	0.875146	0.886328	0.870034	0.147748	0.000187435	0.0217588	0.0134341	0.45815	0.00442843
	cg12616277	3	138153763	ESYT3	chr3:138153269-138154621	Island	0.0576576	0.0626047	0.0598297	0.0532838	0.0537318	0.0604016	0.195742	9.27758e-05	0.0101773	0.00884134	0.450864	0.00417745
	cg24126851	11	6678143	DCHS1	chr11:6676496-6677096	S_Shore	0.764511	0.769425	0.76076	0.803591	0.812104	0.804214	0.495259	0.000103003	0.0130925	0.0149855	0.610716	0.00352306
	cg24262469	3	156391694	TIPARP;LOC100287227	chr3:156391811-156393607	N_Shore	0.323733	0.30199	0.33138	0.303678	0.298358	0.290061	0.537069	-0.000182777	0.0467984	-0.018476	0.0827973	-0.0319787
	cg04121983	17	73511085	CASKIN2	chr17:73511016-73513176	Island	0.0899292	0.0978016	0.0849454	0.101464	0.119051	0.148119	0.396482	0.000110283	0.929081	-0.000526971	0.931827	0.000970679
	cg04268405	10	73723221	CHST3	chr10:73723711-73724770	N_Shore	0.941735	0.942925	0.944453	0.930356	0.935474	0.933171	0.481948	4.42936e-05	0.989616	3.67244e-05	0.676698	-0.00140118
	cg07291563	19	48949441	GRWD1	chr19:48949034-48949442	Island	0.0351387	0.0365263	0.0381651	0.0367655	0.0432751	0.0463254	0.297689	5.81638e-05	0.161931	0.00348505	0.898401	-0.000663809
	cg08251036	2	135008923				0.92581	0.925925	0.927153	0.913759	0.914992	0.914945	0.151606	9.15381e-05	0.555831	-0.0018365	0.44126	-0.00335474
	cg09191327	9	133540108	PRDM12	chr9:133534534-133542394	Island	0.0436037	0.0451196	0.0451521	0.0617089	0.0806374	0.096404	0.0753613	0.00010454	0.164792	0.00421903	0.402492	-0.0102931
	cg11025793	19	13262015	IER2;STX10	chr19:13260562-13264924	Island	0.0903551	0.0962258	0.0894479	0.0536052	0.0598576	0.0719467	0.357699	0.000113789	0.314089	0.0057342	0.402622	-0.0051029
	cg12830694	19	38747796	PPP1R14A	chr19:38746638-38747379	S_Shore	0.915633	0.91643	0.91579	0.900269	0.902441	0.879681	0.299797	0.00012359	0.0775304	0.00973772	0.501681	0.00455751
	cg14409958	8	120651652	ENPP2;ENPP2;ENPP2			0.047302	0.0510065	0.0506633	0.0591617	0.0683845	0.0687528	0.483687	7.7976e-05	0.750877	0.00204851	0.356297	0.00903596
	cg14658362	8	30241661	RBPMS;RBPMS;RBPMS;RBPMS	chr8:30241416-30242878	Island	0.0310498	0.0337561	0.0335121	0.0316012	0.0354737	0.0431772	0.110585	7.51182e-05	0.977581	-5.37139e-05	0.665098	0.00157038
	cg17853587	4	118954386	NDST3	chr4:118954410-118955207	N_Shore	0.0562487	0.0581804	0.0563885	0.063425	0.0705786	0.0816678	0.338603	7.66551e-05	0.463819	0.00245881	0.295841	0.00757849
	cg20240860	11	44087423	ACCS;ACCS	chr11:44087518-44088165	N_Shore	0.253063	0.250872	0.235743	0.200997	0.194356	0.151521	0.0527101	-0.000656444	0.346088	0.0118054	0.952423	-0.000854945
	cg20828084	15	81070851	KIAA1199	chr15:81071267-81073220	N_Shore	0.86488	0.866206	0.865724	0.845829	0.849871	0.833007	0.698265	9.87725e-05	0.0541399	0.0168673	0.855148	-0.00295601
	cg21370143	11	47374208	MYBPC3;MYBPC3	chr11:47376651-47377236	N_Shelf	0.809081	0.807362	0.795832	0.801136	0.800073	0.788056	0.120902	-0.000291619	0.081876	0.0156214	0.114897	-0.0155974
	cg22190114	19	56459234	NLRP8;NLRP8			0.903076	0.898543	0.898331	0.885822	0.874281	0.894538	0.549747	-0.000147913	0.946367	-0.000730212	0.0802007	-0.0291984
	cg22920873	7	139025153	C7orf55	chr7:139024930-139026298	Island	0.00966907	0.00971157	0.00957976	0.0100371	0.0112462	0.0113029	0.64841	4.08433e-06	0.945561	-2.74852e-05	0.106557	0.00114197
	cg23662675	20	45985596	ZMYND8;ZMYND8;ZMYND8			0.0191975	0.0197507	0.019338	0.0175599	0.021547	0.0193156	0.96741	8.80778e-07	0.287085	0.0011225	0.357851	0.00256098
	cg24254120	13	34392869	RFC3;RFC3	chr13:34392127-34392493	S_Shore	0.0336883	0.0375434	0.0342555	0.0331375	0.0348687	0.0405877	0.438807	4.17144e-05	0.15479	0.00431096	0.850654	0.00045149
	cg25070637	8	97505868	SDC2	chr8:97505747-97507607	Island	0.0579865	0.0598692	0.0591263	0.0467567	0.048193	0.0527134	0.9056	1.06096e-05	0.763902	0.0010921	0.997855	-1.14925e-05
	cg26297688	12	107349093	C12orf23	chr12:107349152-107350089	N_Shore	0.043594	0.055214	0.0453989	0.044367	0.048482	0.0516834	0.875912	1.78341e-05	0.110995	0.012014	0.825268	-0.0014383
	cg26620959	6	152958489	SYNE1;SYNE1;SYNE1	chr6:152957810-152958472	S_Shore	0.0729734	0.067671	0.0677074	0.0630521	0.0583034	0.0682782	0.841272	-2.68563e-05	0.0601295	-0.00988502	0.770839	0.00143111
	cg14060828	19	49926276	PTH2	chr19:49925626-49926012	S_Shore	0.148008	0.16234	0.143019	0.131338	0.118617	0.118076	0.266519	-0.000207586	0.177665	0.0103892	0.0113387	-0.020916
	cg17686885	17	52977769	TOM1L1	chr17:52977866-52978307	N_Shore	0.136493	0.146795	0.120962	0.126093	0.0908426	0.103856	0.320646	-0.000315857	0.631417	0.00613481	0.0354943	-0.0298663
	cg02275294	1	179262462	SOAT1	chr1:179262771-179263321	N_Shore	0.0940921	0.109483	0.0893982	0.0939067	0.0820412	0.0844275	0.411382	-0.000145366	0.019128	0.0194606	0.60911	-0.00326976
	cg10045881	1	111770291	CHI3L2;CHI3L2;CHI3L2;CHI3L2			0.625709	0.590019	0.623485	0.580333	0.585788	0.564763	0.158618	0.000402767	0.0123486	-0.0315992	0.162299	0.0153209
	cg13269407	22	46450107	C22orf26;LOC150381	chr22:46449632-46450115	Island	0.141823	0.20112	0.134408	0.10557	0.103239	0.108166	0.447432	-0.000367664	0.0205635	0.0504387	0.252817	-0.0165837
	cg16034652	14	93798309	BTBD7;BTBD7;KIAA1409	chr14:93798709-93799804	N_Shore	0.551155	0.575178	0.530385	0.494582	0.469695	0.421182	0.285286	-0.000471787	0.0168354	0.0410332	0.229462	-0.0287585
	cg16241714	8	48650511	CEBPD	chr8:48649766-48651653	Island	0.0148868	0.0147999	0.0155945	0.0173261	0.0221279	0.0390498	0.255951	1.68295e-05	0.016878	-0.00162252	0.808993	-0.00103151
	cg17338403	15	92395836	SLCO3A1;SLCO3A1	chr15:92396013-92397682	N_Shore	0.144871	0.15434	0.140308	0.140805	0.127866	0.133989	0.553538	-6.73306e-05	0.0139137	0.0118577	0.793325	-0.00156505
	cg00436603	10	135340740	CYP2E1	chr10:135341255-135342561	N_Shore	0.712635	0.715076	0.696658	0.7635	0.74566	0.709337	0.0567069	-0.000844285	0.576428	0.0100094	0.242919	-0.024825
	cg00945507	7	54827677	SEC61G;SEC61G	chr7:54826581-54827188	S_Shore	0.418672	0.419827	0.413959	0.453688	0.370754	0.371453	0.692833	-0.000417327	0.13404	0.062811	0.0714287	-0.0844293
	cg01584473	7	100663367	MUC17;MUC17			0.815961	0.810596	0.814454	0.82967	0.839719	0.849427	0.169861	0.000188227	0.829009	-0.00130847	0.722827	0.00338086
	cg03167275	21	18886093	CXADR	chr21:18884806-18886111	Island	0.0896761	0.0968924	0.0901256	0.088786	0.0800332	0.111112	0.687669	-4.22965e-05	0.635662	-0.00216085	0.138019	-0.00828822
	cg03578041	15	71147307	LARP6;LARP6	chr15:71145995-71146820	S_Shore	0.28251	0.304141	0.272309	0.233628	0.214636	0.179963	0.0643525	-0.000656663	0.120308	0.020667	0.34031	-0.0180824
	cg03588357	14	91720173	GPR68;GPR68	chr14:91719576-91720228	Island	0.0553555	0.059412	0.0543385	0.0453033	0.042618	0.040836	0.137218	-0.000110767	0.166812	0.0045098	0.595178	0.00267303
	cg05960024	4	56376020	CLOCK			0.940598	0.940999	0.939262	0.921729	0.921484	0.917	0.792914	-1.58429e-05	0.748871	0.000764143	0.455781	0.00685707
	cg06993413	15	65810204	DPP8;DPP8;DPP8;DPP8	chr15:65809685-65810168	S_Shore	0.071416	0.0680288	0.069913	0.0725271	0.0743604	0.0693384	0.670563	3.6857e-05	0.934751	0.000291241	0.979149	0.000242219
	cg07770222	8	144120106	C8orf31			0.707198	0.730905	0.687428	0.622373	0.583096	0.655091	0.732392	-0.000342204	0.67331	0.0151051	0.107817	-0.0823278
	cg07849904	22	28197796	MN1	chr22:28192793-28198592	Island	0.0547324	0.0585445	0.0547643	0.0463521	0.0418489	0.0415593	0.305931	-7.81403e-05	0.256884	0.0037675	0.477753	-0.00260718
	cg09441152	18	77712293	PQLC1;PQLC1;PQLC1	chr18:77710769-77712454	Island	0.0402323	0.0433085	0.0389497	0.0326879	0.0322753	0.0314258	0.908442	-6.89899e-06	0.417838	0.00214507	0.506487	0.00212825
	cg10377274	11	125616888	PATE1			0.891103	0.889432	0.900551	0.895201	0.901093	0.886783	0.796516	0.00012838	0.674094	0.0123435	0.577353	-0.00347006
	cg13319175	1	19746564	CAPZB			0.89913	0.898715	0.903159	0.886531	0.889207	0.891538	0.314604	0.000123058	0.302729	0.00603103	0.0979827	-0.00889921
	cg14423778	3	151985433	MBNL1;MBNL1;LOC401093;LOC401093	chr3:151986327-151987325	N_Shore	0.306427	0.336546	0.268723	0.276306	0.272603	0.238242	0.108168	-0.000626274	0.0613808	0.039174	0.540457	0.012191
	cg14723032	17	6460572	PITPNM3;PITPNM3	chr17:6459129-6459829	S_Shore	0.780568	0.756041	0.775311	0.782647	0.793666	0.771202	0.888841	3.18017e-05	0.134246	-0.0113355	0.805961	-0.00236136
	cg15185286	6	143381675	AIG1	chr6:143381444-143381918	Island	0.0282397	0.0277251	0.0294277	0.0543644	0.0730537	0.0937282	0.64014	1.53832e-05	0.143472	-0.00172403	0.340018	-0.0130276
	cg15341340	19	12992237	DNASE2;DNASE2	chr19:12991690-12992508	Island	0.0526336	0.0539351	0.0506523	0.0419209	0.0407994	0.0410706	0.0829781	-9.48108e-05	0.999681	1.0119e-06	0.948955	-0.000236066
	cg15381769	6	128841972	PTPRK;PTPRK	chr6:128840158-128842126	Island	0.0452635	0.0468047	0.0460553	0.043361	0.038062	0.0409402	0.471897	-4.53024e-05	0.373612	-0.00238602	0.0601298	-0.00776113
	cg15661409	14	57960976	C14orf105			0.912209	0.908071	0.911596	0.883314	0.887371	0.886225	0.217483	0.000105384	0.954196	0.000347987	0.577166	-0.00999391
	cg15974053	19	49339789	HSD17B14;HSD17B14	chr19:49340488-49340774	N_Shore	0.0508138	0.0575178	0.0421508	0.0400498	0.0316804	0.0374082	0.478286	-0.000201754	0.371219	0.0144783	0.203689	-0.0103345
	cg18180783	10	75402320	MYOZ1			0.929784	0.924847	0.930279	0.897778	0.913852	0.89249	0.215037	0.000103189	0.326917	-0.00385533	0.870673	0.00313158
	cg18983672	1	47881256	FOXE3	chr1:47881896-47883065	N_Shore	0.922476	0.918974	0.925549	0.911747	0.913491	0.910563	0.299219	7.67319e-05	0.274922	-0.00393979	0.8936	0.000556945
	cg21395782	19	19626814	NDUFA13;TSSK6	chr19:19624954-19627258	Island	0.0488275	0.0546147	0.0466037	0.0507086	0.0494626	0.0456506	0.181051	-0.000144925	0.400194	0.0040641	0.352367	-0.00371036
	cg22637507	11	43902407	ALKBH3;ALKBH3	chr11:43902254-43902528	Island	0.0526115	0.0530166	0.0528986	0.0498419	0.046671	0.0443647	0.425313	-9.39997e-05	0.381474	-0.00438638	0.832444	-0.000799004
	cg24081819	8	27348940	EPHX2	chr8:27348658-27348883	S_Shore	0.0791819	0.0945707	0.0802581	0.0935827	0.0808184	0.104232	0.831057	-3.42464e-05	0.264639	0.00830279	0.15428	-0.0103412
	cg24116886	20	137877	DEFB127			0.906485	0.904642	0.907235	0.888731	0.889449	0.878821	0.765087	2.22228e-05	0.966539	-0.000166776	0.738232	-0.00236916
	cg24899750	20	16710314	SNRPB2;SNRPB2	chr20:16710507-16711115	N_Shore	0.621404	0.64535	0.596811	0.609953	0.584929	0.614208	0.0959811	-0.000522587	0.111876	0.0217079	0.108178	-0.0465489
	cg25657834	2	11810365	NTSR2	chr2:11809606-11810433	Island	0.107906	0.108216	0.107057	0.0958103	0.0843975	0.116452	0.728274	-9.94348e-05	0.990451	-0.000129185	0.548495	-0.00882126
	cg25781123	3	9404598	THUMPD3;THUMPD3	chr3:9404683-9404938	N_Shore	0.033234	0.0343229	0.0333582	0.0356839	0.0338214	0.0324594	0.551351	-3.92955e-05	0.319665	0.00263095	0.826895	-0.00101647
	cg27202708	1	223566709	C1orf65	chr1:223566642-223567268	Island	0.33827	0.383261	0.326707	0.326271	0.298605	0.323671	0.747948	-0.000197702	0.185138	0.0290575	0.113535	-0.0525175
Probes in ELOVL2, AIM2 and SIRT7
Selected	ID_REF	CHR	MAPINFO	UCSC_REFGENE_NAME	UCSC_CPG_ISLANDS_NAME	RELATION_TO_UCSC_CPG_ISLAND	Mean DSS	Mean DS	Mean DSM	Mean CTR	Mean OFF	Mean CENT	Age p-value	Age Estimate	DSvsDSS p-value	DSvsDSS Estimate	OFFvsCTR p-value	OFFvsCTR Estimate	Age p-value is < 0.05	DSvsDSS Estimate is concordant with Age Estimate	DSvsDSS p-value is < 0.05	OFFvsCTR Estimate is discordant with Age Estimate	OFFvsCTR p-value is < 0.05
X	cg16867657	6	11044877	ELOVL2	chr6:11043913-11045206	Island	0.521277	0.489352	0.669328	0.76734	0.770653	0.905841	3.02293e-23	0.00484879	0.488249	-0.00830655	0.705624	-0.00619225	X
X	cg10636246	1	159046973	AIM2			0.265653	0.205657	0.216098	0.197135	0.190938	0.183336	0.114078	-0.000576992	0.0103065	-0.0387422	0.637141	0.0103547
X	cg07855221	17	79877314	MAFG;MAFG;SIRT7	chr17:79875425-79876124	S_Shore	0.428735	0.367083	0.382279	0.40039	0.384975	0.347665	2.34139e-05	-0.00115667	3.30915e-07	-0.0539399	0.0801824	-0.0156222	X	X	X
X	cg09253473	17	79877389	MAFG;MAFG;SIRT7	chr17:79875425-79876124	S_Shore	0.571969	0.521059	0.530525	0.548366	0.537774	0.500704	0.000980576	-0.00107319	0.000166957	-0.051265	0.0651069	-0.0225062	X	X	X
